# Supplementary material for: Fermionic quantum turbulence: Pushing the limits of high-performance computing
Source: PNAS Nexus. 2024 Apr 15;3(5):pgae160. doi: 10.1093/pnasnexus/pgae160 (PMC11070604; doi:10.1093/pnasnexus/pgae160)
Supplement: pgae160_Supplementary_Data [file pgae160_supplementary_data.zip]

Archive with 7 entries (7 files):
- PNASNEXUS-PNASNEXUS-2024-00448-T-s01.mp4
- PNASNEXUS-PNASNEXUS-2024-00448-T-s02.mp4
- PNASNEXUS-PNASNEXUS-2024-00448-T-s03.mp4
- PNASNEXUS-PNASNEXUS-2024-00448-T-s04.mp4
- PNASNEXUS-PNASNEXUS-2024-00448-T-s05.mp4
- PNASNEXUS-PNASNEXUS-2024-00448-T-s06.mp4
- PNASNEXUS-PNASNEXUS-2024-00448-T-s07.pdf
